# Supplementary material for: An integrative cross-omics analysis of DNA methylation sites of glucose and insulin homeostasis
Source: Nat Commun. 2019 Jun 13;10:2581. doi: 10.1038/s41467-019-10487-4 (PMC6565679; doi:10.1038/s41467-019-10487-4)
Supplement: Supplementary file 4 — Supplementary Data 1 [file 41467_2019_10487_MOESM4_ESM.xlsx]

## Sheet: Suppl.Data.1
Supplementary Data 1 Characteristics of the cohorts
	Discovery cohorts				Replication cohorts
COHORT	RS III-1	RS-BIOS	NTR	Twins UK	ARIC	BLSA		CHS		FHS	GENOA	GOLDN	HyperGEN	inCHIANTI	KORA	WHI-BAA23			WHI-EMPC
Ancestry	EA	EA	EA	EA	AA	EA	AA	EA	AA	EA	AA	EA	AA	EA	EA	EA	AA	HA	EA	AA	HA
Fasting glucose (N)	626	705	2753	724	1875	402	142	160	147	2117	268	917	469	433	1488	836	503	319	425	951	258
Fasting insulin (N)	626	705	2685	724	NA	402	142	160	147	2157	267	915	466	421	1488	817	495	314	413	917	246
Fasting glucose (mmol/L)	5.3 (0.5)	5.4 (0.6)	5.2 (0.6)	5.0 (0.5)	5.7 (0.6)	5.3 (0.5)	5.3 (0.5)	5.5 (0.5)	5.5 (0.6)	5.6 (0.5)	5.3 (0.6)	5.48 (0.67)	5.37 (1.3)	4.9 ( 0.6)	5.3 (0.5)	5.28 (0.5)	5.2 (0.6)	5.2 (0.5)	5.2 (0.6)	5.2 (0.6)	5.2 (0.6)
Fasting insulin (pmol/L; mlU/L)	89.0 (44.3)	79.4 (44.4)	57.0 (36.1)	57.0 (53.6)	NA	58.8 (38.9)	78.7 (54.2)	76.3 (38.8)	91.4 (63.7)	4.07 (0.6)	62.4 (55.8)	13.7 (7.5)	9.4 (9.0)	72.8 (37.9)	45.8 (82.9)	5.3 (0.8)	5.79 (0.7)	5.7 (0.7)	90.2 (44.3)	75.2 (41.0)	88.3 (46.6)
Age (years)	59.8 (8.1)	67.5 (6.0)	36.3 (12.8)	58.1 (9.3)	56.1 (5.8)	69.0 (14.4)	64.3 (10.9)	76.2 (5.0)	73.2 (5.7)	65.7 (8.9)	60.7 (7.7)	48.0 (15.8)	51.0 (13.7)	62.1 (16.0)	60.2 (8.8)	68.4 (6.2)	62.6 (6.7)	62.4 (6.8)	62.1 (6.9)	64.5 (7.2)	61.4 (6.1)
BMI (kg/m2)	27.4 (4.5)	27.6 (4.1)	24.1 (3.7)	26.4 (4.6)	29.3 (6.0)	26.4 (4.4)	287 (4.9)	26.3 (4.6)	28.4 (4.7)	27.7 (4.9)	30.5 (6.4)	28.5 (5.6)	30.7 (7.0)	27.0 (3.9)	27.7 (4.5)	28.2 (5.4)	30.9 (6.4)	28.7 (4.9)	31.2 (6.0)	28.4 (5.7)	29.1 (4.8)
Female (%)	351 (56)	414 (59)	1817 (66)	684 (100)	1198 (64)	202 (50)	85 (60)	89 (56)	99 (67)	1204 (57)	191 (71)	488 (49)	365 (60)	234 (54)	783 (53)	836 (100)	503 (100)	319 (100)	425 (100)	951 (100)	258 (100)
Never Smoker (%)	187 (30)	244 (35)	1625 (59)	423 (62)	841 (45)	219 (54)	90 (63)	73 (46)	74 (50)	771 (37)	151 (56)	700 (70.3)	84 (17.8)	244 (56)	662 (44)	438 (52)	234 (467)	188 (59)	207 (49)	482 (51)	168 (65)
Former Smoker (%)	270 (43)	389 (55)	633 (23)	197 (30)	558 (30)	173 (43)	48 (34)	64 (40)	51 (35)	1180 (56)	69 (26)	209 (21)	207 (44.9)	105 (24)	607 (41)	381 (46)	258 (51)	123 (59)	176 (41)	402 (42)	73 (28)
The continuous variables are shown as mean (standard deviation) and the categorical variables are shown as number (percentage). The units of fasting insulin in FHS, GOLDN, HyperGEN, WHI-BAA23 are mIU/L; the units of fasting insulin in other cohorts are pmol/L. EA: European ancestry. AA: African ancestry. HA: Hispanic ancestry. NA: Not available.
