# Supplementary material for: An integrative cross-omics analysis of DNA methylation sites of glucose and insulin homeostasis
Source: Nat Commun. 2019 Jun 13;10:2581. doi: 10.1038/s41467-019-10487-4 (PMC6565679; doi:10.1038/s41467-019-10487-4)
Supplement: Supplementary file 5 — Supplementary Data 2 [file 41467_2019_10487_MOESM5_ESM.xlsx]

## Sheet: Suppl.Data.2
Supplementary Data 2 Epigenome-wide association study (EWAS) results: replication of newly discovered differentially methylated sites in different ancestry populations
Locus	CpG	Chr	Position	Trait (s)	Replication in EA				Replication in AA				Replication in HA
					Model 1		Model 2		Model 1		Model 2		Model 1		Model 2
					Beta	P-value	Beta	P-value	Beta	P-value	Beta	P-value	Beta	P-value	Beta	P-value
FCRL6	cg00936728	1	159772194	Glucose	-1.17 × 10-3	0.013	NP	NP	-2.25 × 10-3	3.8 × 10-3	NP	NP	-3.97 × 10-3	0.066	NP	NP
SLAMF1	cg18881723	1	160616870	Glucose	1.42 × 10-3	7.3 × 10-3	1.70 × 10-3	2.1 × 10-3	9.83 × 10-4	0.25	1.43 × 10-3	0.11	-1.03 × 10-3	0.58	-9.28 × 10-4	0.63
1q25.3	cg13222915	1	184598594	Insulin	-3.50 × 10-3	7.6 × 10-12	NP	NP	-6.39 × 10-3	1.4 × 10-7	NP	NP	2.33 × 10-4	0.092	NP	NP
BRE	cg20657709	2	28509570	Glucose	NP	NP	-5.27 × 10-4	0.35	NP	NP	-1.88 × 10-3	0.015	NP	NP	5.07 × 10-4	0.82
LRPPRC	cg01913188	2	44223249	Glucose	NP	NP	1.30 × 10-5	0.94	NP	NP	-7.03 × 10-5	0.79	NP	NP	6.69 × 10-4	0.32
IRAK2	cg14527942	3	10276383	Insulin	-1.07 × 10-4	0.29	-1.03 × 10-4	0.25	1.64 × 10-4	0.53	1.29 × 10-4	0.66	9.43 × 10-5	0.83	3.18 × 10-4	0.51
LETM1	cg13729116	4	1859262	Insulin	1.95 × 10-3	3.6 × 10-6	NP	NP	1.88 × 10-3	0.092	NP	NP	1.37 × 10-3	0.54	NP	NP
RBM20	cg15880704	10	112546110	Insulin	3.29 × 10-3	8.6 × 10-12	NP	NP	1.66 × 10-3	0.23	NP	NP	1.33 × 10-3	0.58	NP	NP
IRS2	cg25924746	13	110432935	Insulin	4.32 × 10-3	5.7 × 10-10	NP	NP	2.73 × 10-3	0.064	NP	NP	4.70 × 10-3	0.1	NP	NP
SPTB	cg07119168	14	65225253	Glucose	NP	NP	-2.70 × 10-4	0.57	NP	NP	-1.72 × 10-3	0.026	NP	NP	-2.03 × 10-3	0.33
15q26.1	cg18247172	15	91370233	Glucose	NP	NP	-1.02 × 10-3	0.092	NP	NP	-3.81 × 10-3	2.6 × 10-4	NP	NP	-2.65 × 10-3	0.24
MAN2A2	cg20507228	15	91460071	Insulin	6.64 × 10-3	3.2 × 10-14	NP	NP	2.87 × 10-3	0.11	NP	NP	1.05 × 10-2	6.0 × 10-3	NP	NP
FAM92B	cg06709610	16	85143924	Insulin	8.03 × 10-5	0.41	8.99 × 10-5	0.41	-4.54 × 10-4	0.053	-3.55 × 10-4	0.17	5.23 × 10-4	0.26	8.34 × 10-4	0.1
CD300A	cg08087047	17	72461209	Glucose	NP	NP	-4.95 × 10-4	0.34	NP	NP	-2.05 × 10-4	0.83	NP	NP	-2.57 × 10-3	0.34
APOBEC3H	cg06229674	22	39492189	Glucose	NP	NP	-2.01 × 10-3	1.0 × 10-4	NP	NP	-2.26 × 10-3	6.9 × 10-3	NP	NP	-2.17 × 10-3	0.32
Replication of the epigenome-wide significant (P-value < 1.27 × 10-7) CpG sites with fasting glucose or insulin stratified by different ancestry populations. Model 1 adjusted for age, sex, technical covariates, white blood cell, and smoking status, accounting for family structure if needed in each cohort. Model 2 adjusted for body mass index (BMI) additionally. EA: European ancestry (n = 6,778 fo…
