# Supplementary material for: An integrative cross-omics analysis of DNA methylation sites of glucose and insulin homeostasis
Source: Nat Commun. 2019 Jun 13;10:2581. doi: 10.1038/s41467-019-10487-4 (PMC6565679; doi:10.1038/s41467-019-10487-4)
Supplement: Supplementary file 6 — Supplementary Data 3 [file 41467_2019_10487_MOESM6_ESM.xlsx]

## Sheet: Suppl.Data.3
Supplementary Data 3 Methylation quantitative trait loci (meQTLs) for known or new replicated CpG sites
Locus (CpG)	CpG	Variant	Chr	Position	Locus (meQTL)	Type (meQTL)	MAF	Alleles	EA	Z	P-value	Cis/Trans
DHCR24	cg17901584	rs7412	19	45412079	APOE	Protein coding	0.08	C/T	T	6.39	1.7 × 10-10	Trans
DHCR24	cg17901584	rs7701414	5	131585958	P4HA2	Protein coding	0.22	A/G	G	5.26	1.4 × 10-7	Trans
DHCR24	cg17901584	rs174550	11	61571478	FADS1/FADS2	Protein coding	0.3	T/C	C	-6.72	1.8 × 10-11	Trans
DHCR24	cg17901584	rs735665	11	123361397	GRAMD1B (Nearest)	Protein coding	0.1	G/A	A	10.59	3.4 × 10-26	Trans
DHCR24	cg17901584	rs687565	1	55364663	TMEM61 (Nearest)	Protein coding	0.43	C/A	C	11.95	6.2 × 10-33	Cis
FCRL6	cg00936728	rs6657365	1	159782549	FCRL6	Protein coding	0.23	C/G	G	5.04	4.6 × 10-7	Cis
FCRL6	cg00936728	rs2523946	6	29941943	HCG9 (Nearest)	lincRNA	0.49	C/T	T	5.33	9.8 × 10-8	Trans
SLAMF1	cg18881723	rs3129055	6	29670261	ZFP57 (Nearest)	Protein coding	0.29	A/G	G	6.37	1.9 × 10-10	Trans
SLAMF1	cg18881723	rs11265461	1	160630143	SLAMF1 (Nearest)	Protein coding	0.36	C/T	C	8.39	4.7 × 10-17	Cis
1q25.3	cg13222915	rs72737737	1	184598732	C1orf21	Protein coding	0.06	A/G	G	5.68	1.4 × 10-8	Cis
4p15.33	cg10438589	rs16890352	4	14385522	AC006296.1	lincRNA	0.16	A/G	G	-11.64	2.6 × 10-31	Cis
RNF145	cg26403843	rs7529925	1	199007208	RP11-16L9.4	lincRNA	0.21	T/C	C	5.68	1.3 × 10-8	Trans
RNF145	cg26403843	rs7732603	5	158614357	RNF145	Protein coding	0.48	A/C	C	35.61	8.6 × 10-278	Cis
RBM20	cg15880704	rs7906643	10	112545494	RBM20	Protein coding	0.09	C/T	T	-29.45	1.4 × 10-190	Cis
CPT1A	cg00574958	rs964184	11	116648917	ZNF259	Protein coding	0.22	C/G	G	-5.54	3.0 × 10-8	Trans
ASAM	cg26894079	rs34817879	11	123023729	CLMP	Protein coding	0.12	T/G	G	-4.67	3.0 × 10-6	Cis
KDM2B	cg13708645	rs60370741	12	121966676	KDM2B	Protein coding	0.3	T/C	C	37.16	2.6 × 10-302	Cis
IRS2	cg25924746	rs9521528	13	110504805	IRS2 (Nearest)	Protein coding	0.44	T/A	T	-13.64	2.4 × 10-42	Cis
IRS2	cg25924746	rs7984800	13	110671951	LINC00396 (Nearest)	lincRNA	0.26	A/G	G	3.88	1.0 × 10-4	Cis
MYO5C	cg06192883	rs1047891	2	211540507	CPS1	Protein coding	0.29	A/C	A	-6.01	1.8 × 10-9	Trans
MYO5C	cg06192883	rs71472932	15	52541976	MYO5C	Protein coding	0.11	G/A	A	4.22	2.4 × 10-5	Cis
15q26.1	cg18247172	rs404623	15	91367271	BLM (Nearest)	Protein coding	0.5	G/C	G	-11.7	1.3 × 10-31	Cis
15q26.1	cg18247172	rs3129055	6	29670261	ZFP57 (Nearest)	Protein coding	0.29	A/G	G	-5.22	1.8 × 10-7	Trans
15q26.1	cg18247172	rs4324798	6	28776117	AL662890.3	miRNA	0.04	G/A	A	-5.48	4.3 × 10-8	Trans
MAN2A2	cg20507228	rs9374080	6	109616420	CCDC162P	pseudogene	0.27	C/T	C	-5.31	1.1 × 10-7	Trans
MAN2A2	cg20507228	rs35831960	15	91466262	MAN2A2 (Nearest)	Protein coding	0.17	C/T	T	8.14	4.1 × 10-16	Cis
SREBF1	cg11024682	rs7701414	5	131585958	P4HA2	Protein coding	0.22	A/G	G	5.21	1.9 × 10-7	Trans
SREBF1	cg11024682	rs7529925	1	199007208	RP11-16L9.4	lincRNA	0.21	T/C	C	-5.15	2.6 × 10-7	Trans
SREBF1	cg11024682	rs6502629	17	17869642	TOM1L2	Protein coding	0.22	G/A	G	9.97	2.1 × 10-23	Cis
TMEM49	cg24174557	rs3774937	4	103434253	NFKB1	Protein coding	0.25	C/T	C	-7.75	9.3 × 10-15	Trans
ABCG1	cg06500161	rs225443	21	43658206	ABCG1	Protein coding	0.4	G/A	A	-7.16	8.1 × 10-13	Cis
APOBEC3H	cg06229674	rs28583464	22	39486593	APOBEC3G (Nearest)	Protein coding	0.11	T/C	C	8.31	9.8 × 10-17	Cis
Based on the blood-based BIOS database (n = 3,841), the meQTL information of known or new replicated CpG sites are shown. Locus (CpG): the cytogenetic location or the gene symbol of the CpG sites from Illumina annotation. Locus (meQTL): the located or nearest protein-coding gene of the meQTL from UCSC annotation. Type (meQTL): the gene type of the meQTL. Chr: chromosome. MAF: minor allele frequen…
