# Supplementary material for: An integrative cross-omics analysis of DNA methylation sites of glucose and insulin homeostasis
Source: Nat Commun. 2019 Jun 13;10:2581. doi: 10.1038/s41467-019-10487-4 (PMC6565679; doi:10.1038/s41467-019-10487-4)
Supplement: Supplementary file 7 — Supplementary Data 4 [file 41467_2019_10487_MOESM7_ESM.xlsx]

## Sheet: Suppl.Data.4
Supplementary Data 4 Mendelian randomization (MR) results
Exposure	Locus (CpG)	Trait	No. of SNPs	R2 (%)	Effect	SE	P-value	Heterogeneity P-value	Type of SNPs	SNPs list	Z (exposure)	Z (outcome)
cg00574958	CPT1A	NP	1	0.79	NP	NP	NP	NP	Only-Trans	rs964184	-5.54	0.42
cg06192883	MYO5C	NP	1	0.91	NP	NP	NP	NP	Only-Trans	rs715	-5.94	1.77
cg06229674	APOBEC3H	FG	1	1.71	0.09	0.12	0.48	NA	Only-Cis	rs6001423	8.17	0.71
cg06500161	ABCG1	FI	2	2.3	0.09	0.11	0.42	0.27	Only-Cis	rs225443;rs225391	-7.16;6.18	-1.33;-0.31
cg10438589	4p15.33	FI	4	7.15	-0.03	0.06	0.6	0.5	Only-Cis	rs16890358;rs9291625;rs13131008;rs10488977	-11.63;-7.83;6.91;6.06	-0.3;1.23;0.43;-0.94
cg11024682	SREBF1	FG	2	4.65	-0.06	0.07	0.44	0.44	Only-Cis	rs8070432;rs6502629	9.12;9.97	0.05;-1.09
cg11024682	SREBF1	FI	2	4.65	0.02	0.07	0.81	0.84	Only-Cis	rs8070432;rs6502629	9.12;9.97	0.02;0.31
cg13708645	KDM2B	FI	3	30.09	0.04	0.03	0.11	0.22	Only-Cis	rs28604990;rs11065536;rs3935332	37.01;-9.78;7.28	1.76;1.13;1.06
cg15880704	RBM20	FI	5	23.38	0.06	0.03	0.04	0.91	Only-Cis	rs7906643;rs11195272;rs4918591;rs4918537;rs10509930	-29.45;-7.86;7.14;-6.72;5.92	-1.83;-1.05;-0.33;-0.6;0.56
cg17901584	DHCR24	FI	4	8.33	-0.07	0.06	0.19	0.07	CisTrans	rs681123;rs735665;rs174546;rs445925	11.86;10.59;-6.75;5.5	-0.47;-1.33;2;1.69
cg17901584	DHCR24	FI	1	3.53	-0.04	0.08	0.64	NA	Sub-Cis	rs681123	11.86	-0.47
cg18247172	15q26.1	FG	3	5.82	-0.05	0.07	0.47	0.3	CisTrans	rs8038275;rs2518968;rs4324798	11.55;-8.12;-5.48	0.27;0.71;1.53
cg18247172	15q26.1	FG	2	5.04	-0.01	0.07	0.85	0.46	Sub-Cis	rs8038275;rs2518968	11.55;-8.12	0.27;0.71
cg18881723	SLAMF1	FG	2	2.85	0.19	0.09	0.05	0.59	CisTrans	rs11265461;rs3129055	8.39;6.37	1.89;0.76
cg18881723	SLAMF1	FG	1	1.8	0.23	0.12	0.06	NA	Sub-Cis	rs11265461	8.39	1.89
cg20507228	MAN2A2	FI	1	1.69	-0.07	0.12	0.59	NA	Only-Cis	rs1266482	8.12	-0.55
cg24174557	TMEM49	FI	1	1.54	-0.07	0.13	0.6	NA	Only-Trans	rs3774937	-7.75	0.53
cg25924746	IRS2	FI	2	5.89	0.05	0.07	0.48	0.85	Only-Cis	rs9521528;rs11842277	-13.64;-7.01	-0.55;-0.49
cg26403843	RNF145	FI	8	42.56	0.01	0.02	0.6	0.03	CisTrans	rs6556405;rs3846687;rs12188300;rs6890049;rs4244439;rs2043269;rs17056747;rs7529925	39.82;-16.71;-10.3;8.38;-7.39;-7.1;-5.55;5.68	-0.3;-2.66;0.86;0.31;0.09;1.97;-0.28;2.03
cg26403843	RNF145	FI	7	41.73	0.01	0.02	0.78	0.07	Sub-Cis	rs6556405;rs3846687;rs12188300;rs6890049;rs4244439;rs2043269;rs17056747	39.82;-16.71;-10.3;8.38;-7.39;-7.1;-5.55	-0.3;-2.66;0.86;0.31;0.09;1.97;-0.28
Two-sample MR approach was performed to check the effect of known or replicated CpG sites on their significant traits, either fasting glucose (FG) or fasting insulin (FI). We also performed MR test in the cis-only SNPs if the CpG has both cis and trans genetic markers. Locus (CpG): the cytogenetic location or the gene symbol of the CpG sites from Illumina annotation. R2 (%): the percentage of exp…
